# Supplementary material for: Factors influencing patients’ experience of communication with the medical team of the emergency department
Source: Intern Emerg Med. 2023 May 4;18(7):2045–51. doi: 10.1007/s11739-023-03298-5 (PMC10543488; doi:10.1007/s11739-023-03298-5)
Supplement: Supplementary file 1 — Supplementary file1 (XLSX 833 KB) [file 11739_2023_3298_MOESM1_ESM.xlsx]

## Sheet: Export Summary
	This document was exported from Numbers. Each table was converted to an Excel worksheet. All other objects on each Numbers sheet were placed on separate worksheets. Please be aware that formula calculations may differ in Excel.
	Numbers Sheet Name	Numbers Table Name	Excel Worksheet Name
	domande gradimento
		Tabella pivot39	domande gradimento - Tabella pi
		Tabella pivot40	domande gradimento - Tabella p1
		Tabella pivot36	domande gradimento - Tabella p2
		Tabella pivot44	domande gradimento - Tabella p3
		Tabella pivot42	domande gradimento - Tabella p4
		Tabella pivot43	domande gradimento - Tabella p5
		Tabella pivot37	domande gradimento - Tabella p6
		Tabella pivot46	domande gradimento - Tabella p7
		Tabella pivot41	domande gradimento - Tabella p8
		Tabella pivot2	domande gradimento - Tabella p9
		Tabella pivot1	domande gradimento - Tabella 10
		Tabella pivot45	domande gradimento - Tabella 11
		Tabella pivot35	domande gradimento - Tabella 12
		Tabella pivot38	domande gradimento - Tabella 13
		Table 1	domande gradimento - Table 1
		"All Drawings from the Sheet"	domande gradimento - Drawings
	Tempi attesa
		Tabella pivot34	Tempi attesa - Tabella pivot34
		Tabella pivot6	Tempi attesa - Tabella pivot6
		Tabella pivot5	Tempi attesa - Tabella pivot5
		Tabella pivot1	Tempi attesa - Tabella pivot1
		Tabella pivot4	Tempi attesa - Tabella pivot4
		Tabella pivot2	Tempi attesa - Tabella pivot2
		Tabella pivot8	Tempi attesa - Tabella pivot8
		Tabella pivot3	Tempi attesa - Tabella pivot3
		Table 1	Tempi attesa - Table 1
		"All Drawings from the Sheet"	Tempi attesa - Drawings
	dati puliti
		Table 1	dati puliti
	Foglio4
		Tabella pivot2	Foglio4 - Tabella pivot2
		Table 1	Foglio4 - Table 1
		"All Drawings from the Sheet"	Foglio4 - Drawings
	Agenda
		Table 1	Agenda
	Questionario-Post
		Table 1	Questionario-Post
	Dati
		Table 1	Dati

## Sheet: domande gradimento - Tabella pi
Tabella pivot39
Q ritornato?	(Multiple Items)
allegato compilato	(Multiple Items)
D5. Mi ha prestato attenzione (mi guarda, ascolta con attenzione)	D5. Mi ha prestato attenzione (mi guarda, ascolta con attenzione)
Sede	2	3	3.5	4	4.5	5	missing	Grand Total

## Sheet: domande gradimento - Tabella p1
Tabella pivot40
Q ritornato?	(Multiple Items)
allegato compilato	(Multiple Items)
6. Mi ha permesso di parlare senza interruzioni	6. Mi ha permesso di parlare senza interruzioni
Sede	1	2	3	4	4.5	5	missing	Grand Total

## Sheet: domande gradimento - Tabella p2
Tabella pivot36
Q ritornato?	(Multiple Items)
allegato compilato	(Multiple Items)
D2. Mi ha trattato con rispetto	D2. Mi ha trattato con rispetto
Sede	1	2	3	4	4.5	5	missing	Grand Total

## Sheet: domande gradimento - Tabella p3
Tabella pivot44
Q ritornato?	(Multiple Items)
allegato compilato	(Multiple Items)
D10. Mi ha incoraggiato a fare domande	D10. Mi ha incoraggiato a fare domande
Sede	1	2	3	3.5	4	4.5	5	missing	Grand Total

## Sheet: domande gradimento - Tabella p4
Tabella pivot42
Q ritornato?	(Multiple Items)
allegato compilato	(Multiple Items)
D8. Ha parlato in termini che riuscivo a capire	D8. Ha parlato in termini che riuscivo a capire
Sede	2	3	4	5	missing	Grand Total

## Sheet: domande gradimento - Tabella p5
Tabella pivot43
Q ritornato?	(Multiple Items)
allegato compilato	(Multiple Items)
D9. Ha controllato per essere sicuri di aver capito tutto	D9. Ha controllato per essere sicuri di aver capito tutto
Sede	2	3	4	5	missing	Grand Total

## Sheet: domande gradimento - Tabella p6
Tabella pivot37
Q ritornato?	(Multiple Items)
allegato compilato	(Multiple Items)
D3. Ha mostrato interesse per le mie idee e la mia salute	D3. Ha mostrato interesse per le mie idee e la mia salute
Sede	1	2	3	3.5	4	4.5	5	missing	Grand Total

## Sheet: domande gradimento - Tabella p7
Tabella pivot46
Q ritornato?	(Multiple Items)
allegato compilato	(Multiple Items)
D12. Abbiamo discusso dei prossimi passi, tra cui eventuali piani di follow-up	D12. Abbiamo discusso dei prossimi passi, tra cui eventuali piani di follow-up
Sede	1	2	3	4	5	missing	Grand Total

## Sheet: domande gradimento - Tabella p8
Tabella pivot41
Q ritornato?	(Multiple Items)
allegato compilato	(Multiple Items)
D7. Mi ha dato tante informazioni quante ne volevo	D7. Mi ha dato tante informazioni quante ne volevo
Sede	2	3	3.5	4	5	missing	Grand Total

[truncated: 24 more sheets: domande gradimento - Tabella p9, domande gradimento - Tabella 10, domande gradimento - Tabella 11, domande gradimento - Tabella 12, domande gradimento - Tabella 13, domande gradimento - Table 1, domande gradimento - Drawings, Tempi attesa - Tabella pivot34, Tempi attesa - Tabella pivot6, Tempi attesa - Tabella pivot5, Tempi attesa - Tabella pivot1, Tempi attesa - Tabella pivot4, Tempi attesa - Tabella pivot2, Tempi attesa - Tabella pivot8, Tempi attesa - Tabella pivot3, Tempi attesa - Table 1, Tempi attesa - Drawings, dati puliti, Foglio4 - Tabella pivot2, Foglio4 - Table 1 …]
